# Supplementary material for: Guanosine and Deoxyinosine Structural Analogs Extracted from Chick Early Amniotic Fluid Promote Cutaneous Wound Healing
Source: Int J Mol Sci. 2023 Aug 15;24(16):12817. doi: 10.3390/ijms241612817 (PMC10454561; doi:10.3390/ijms241612817)
Supplement: Supplementary file 1 [file ijms-24-12817-s001.zip]

Archive with 1 entries (1 files):
- ijms-2514874-supplementary.pdf
